# Supplementary material for: Enhanced Antimicrobial Activity of AgCu Nanoparticles: The Role of Particle Size and Alloy Composition
Source: Molecules. 2024 Jun 26;29(13):3027. doi: 10.3390/molecules29133027 (PMC11242933; doi:10.3390/molecules29133027)
Supplement: Supplementary file 1 [file molecules-29-03027-s001.zip]

Archive with 1 entries (1 files):
- molecules-2998416-supplementary.pdf
